# Supplementary material for: Day-to-day spontaneous social behaviours is quantitatively and qualitatively affected in a 16p11.2 deletion mouse model
Source: Front Behav Neurosci. 2023 Dec 19;17:1294558. doi: 10.3389/fnbeh.2023.1294558 (PMC10763239; doi:10.3389/fnbeh.2023.1294558)
Supplement: SUPPLEMENTARY TABLE 1 — Literature review of behavioural phenotypes of the 16p11.2 Del/+ deletion models. [file Table_1.XLSX]

## Sheet: Feuil1
Reference	year	species	mutation	background	age	sex	body weight	activity (openfield)	activity (long-term)	repetitive behaviours	learning-memory	social 3 chambers	social free interactions	motor functions	sensory abilities	anxiety	miscellanous
Arbogast et al. https://doi.org/10.1371/journal.pgen.1005709	2016	mouse	Del/+ (Sult1a-Spn)	C57BL/6N	14-24 weeks	males	decreased body weight; decreased adiposity	NS distance travelled; increased time in center	NS circadian rythm; increased activity in dark; increased rearing behaviour in dark; increased rearing in dark	increased rearing, increased jumping, NS climbing; NS digging	decreased discrimination index in NOR (30 min and 3h ITI; NS at 3h ITI in another cohort); NOL: decreased discrimination index (3h ITI); Y-maze: NS arm entries & NS alternations; MWM: NS	NS discrimination index between familiar and novel individual	NS total time in sniffing and following	NS rotarod; increased hindlimbs errors in notched bar test; increased grip strength; decreased forced swim duration	NS hearing discrimination; NS PPI	increased time in center of openfield	increased lethality
Arbogast et al. https://doi.org/10.1371/journal.pgen.1005709	2016	mouse	Dup/+ (Sult1a-Spn)	C57BL/6N	14-24 weeks	males	increased body weight; NS adiposity	decreased distance travelled; decreased time in center	NS circadian rythm; decreased activity in light; decreased rearing in dark	NS rearing; NS jumping; NS climbing; NS digging	increased discrimination index in NOR (NS at 30 min but signif. 3h ITI); NOL: increased discrimination index (3h ITI); Y-maze: NS arm entries & NS alternations; MWM: NS	NS discrimination index between familiar and novel individual	NS total time in sniffing and following	NS rotarod; NS hindlimbs errors in notched bar test; decreased grip strength; NS forced swim duration	NS hearing discrimination; NS PPI		NS lethality
Arbogast et al. https://doi.org/10.1371/journal.pgen.1005709	2016	mouse	Del/+ (Sult1a-Spn)	C57BL/6NxC3H/HeH		males	decreased body weight	NS distance travelled; NS rearing; NS time in center	increased activity in dark; increased rearing in dark and light	NS rearing; increased climbing; NS digging; NS marble burying	decreased discrimination index in NOR (3h ITI); decreased location recognition in NOL (3h ITI); Y-maze: NS arm entries & NS alternations	decreased discrimination index between familiar and novel individual	decreased total time in sniffing and NS total time following	NS rotarod; NS hindlimbs errors in notched bar test; increased grip strength	NS olfactory discrimination	NS time in center in openfield	NS lethality
Arbogast et al.	2016	mouse	Dup/+ (Sult1a-Spn)	C57BL/6NxC3H/HeH		males	NS body weight	NS distance travelled; NS rearing; NS time in center	NS activity in dark; decreased rearing in dark and NS in light	NS rearing; decreased climbing; NS digging	increased discrimination index in NOR (3h ITI; NS at 24h ITI); Y-maze: decreased arm entries & increased alternations	NS discrimination index between familiar and novel individual	decreased total time in sniffing and decreased total time following	NS rotarod; NS hindlimbs errors in notched bar test; decreased grip strength	NS olfactory discrimination	-	NS lethality
Horev et al. http://www.pnas.org/content/108/41/17076.abstract	2011	mouse	Del/+ (Slx1b-Sept1)	C57BL/6Nx129Sv	> 9 weeks	males & females	decreased body weight	-	increased activity in new environment; increased activity in dark (first night)	increased climbing	-	NS social behaviour	-	NS grip strength	-	-	increased lethality; increased volume of some brain structures
Horev et al. http://www.pnas.org/content/108/41/17076.abstract	2011	mouse	Dup/+ (Slx1b-Sept1)	C57BL/6Nx129Sv	> 9 weeks	males & females	NS body weight	-	decreased activity in dark	decreased climbing	-	NS social behaviour	-	NS grip strength	-	-	NS lethality;trend for decreased volume of some brain structures
Portmann et al. http://www.ncbi.nlm.nih.gov/pmc/articles/PMC4251471/	2014	mouse	Del/+ (Coro1a-Spn)	C57BL/6N	8-12 weeks	males & females	decreased body length; decreased abdominal fat pads; reduced body weight; NS brain weight (except at P7)	pups: increased activity; adults: in dark familiar environment: increased activity & increased hanging & decreased resting; in bright light openfield: initial hypoactivity & lack of habituation to novel environment		increased hanging; reduced self-grooming; increased circling	NOR (1h): no preference for novel over familiar object; NS working memory in Y-maze; NS spatial memory in Barnes maze	NS sociability and NS preference for social novelty	NS social interaction in juveniles	pups: decreased motor coordination; adults: NS rotarod but increased tremor and decreased fluid gait	NS olfactory abilities; NS vision; lack of startle response: defect in auditory perception		NS food intake; increased relative volume of globus pallidus and nucleus accumbens; striatum: increased number of MSN expressing Drd2; NS number of MSN expressing Drd1; increased number of MSN coexrepssing Drd1 and Drd2 (alteration of the process of MSN specification?); cortex: decreased number of cells expressing Drd1; increased release probability of excitatory synapses on MSN; increased AMPR/N…
Angelakos et al. https://doi.org/10.1002/aur.1707	2017	mouse	deletion of Slx1b-Sept1 (Mills/Horev model)	C57BL/6Jx129SvImJ	2.5-4.5 months	males & females	-	increased locomotor activity and increased vertical exploration (m+f)	-	-	-	-	-	-	-	NS time in open arm & NS risk assessment behavior (m+f); NS time in center of the openfield (m+f)	NS free running circadian activity (m+f); increased time spent awake in the light phase (m); decreased NREM sleep time (m) but NS NREM bout time distribution; NS REM sleep time & NS REM bout time distribution (m+f); increased duration of awakness bouts (m) => decreased sleep because of deficits in sleep initiation not sleep maintenance
Martin-Lorenzo et al. https://pubmed.ncbi.nlm.nih.gov/33436060	2021	mouse	Del/+ (Sult1a-Spn)	C57BL/6N	12-13 weeks and 14-19 weeks for treatment		-	increased openfield distance; NS habituation to new environment	-	-	object location memory: NS preference for novel location compared to familiar location; novel object recognition: NS preference for novel over familiar object (3h interval)	-	-	-	-	-	increased level of phosphorylated MLC
Martin-Lorenzo et al. https://pubmed.ncbi.nlm.nih.gov/33436060	2021	mouse	Kctd13+/-	C57BL/6N	12-13 weeks and 14-19 weeks for treatment		-	NS open field distance; NS habituation to new environment	-	-	object location memory: NS preference for novel location compared to familiar location; novel object recognition: NS preference for novel over familiar object (3h interval)	-	-	-	-	-	increased level of phosphorylated MLC
Agarwalla et al. https://doi.org/10.1111/gbb.12681	2020	mouse	deletion of Slx1b-Sept1 (Mills/Horev model)	B6129SF1	PND5	males	-	-	-	-	-	-	-	-	-	-	Pup isolation calls: decreased call rate, increased mean peak frequency, reduced call duration, all five call types could be produced, atypical proportion of call types, NS nb of USV bouts
Agarwalla et al. https://doi.org/10.1111/gbb.12681	2020	mouse	deletion of Slx1b-Sept1 (Mills/Horev model)	B6129SF1		females	-	-	-	-	-	-	-	-	-	-	Pup isolation calls: decreased call rate, increased mean peak frequency, reduced call duration, all five call types could be produced, atypical proportion of call types (but smaller than males), NS nb of USV bouts
Walsh et al. https://doi.org/10.1038/s41586-018-0416-4	2018	mouse	16p11.2flx.Nes-cre (deletion in the whole brain) HZ - deletion (Coro1a-Spn) (Portman)	CD1	7-9 weeks of age	males	-	NS distance travelled	-	-	-	trend for decreased social preference	decreased time in juvenile interaction	-	-	NS anxiety in openfield	NS novel object exploration
Walsh et al. https://doi.org/10.1038/s41586-018-0416-4	2018	mouse	16p11.2flx.Nes-cre (deletion in the whole brain) HO - deletion (Coro1a-Spn) (Portman)	CD1	7-9 weeks of age	males	-	increased distance travelled	-	-	-	decreased social preference	decreased time in juvenile interaction	-	-	NS anxiety in openfield	NS novel object exploration
Walsh et al. https://doi.org/10.1038/s41586-018-0416-4	2018	mouse	16p11.2 deletion from 5-HT neurons only (Dorsal raphe) - deletion (Coro1a-Spn) (Portman)	B6xCD1	7-9 weeks of age	males	-	NS distance travelled	-	-	-	decreased social preference	decreased time in juvenile interaction	-	-	NS anxiety in openfield	NS novel object exploration
Walsh et al. https://doi.org/10.1038/s41586-018-0416-4	2018	mouse	16p11.2 deletion from 5-HT neurons only Sert-Cre - deletion (Coro1a-Spn) (Portman)	B6xCD1	7-9 weeks of age	males	-	NS distance travelled	-	-	-	decreased social preference	decreased time in juvenile interaction	-	-	NS anxiety in openfield	NS novel object exploration
Lynch III et al. https://doi.org/10.1002/aur.2357	2020	mouse	deletion of Slx1b-Sept1 (Mills/Horev model)	B6Jx129	P2-70	males	decreased body weight (all ages)	NS distance travelled	-	-	NOR (24h): decreased preference for novel object (P42); NOL: decreased preference for displaced object; NS contextual fear memory retention	NS social preference	-	NS latency to right up (pup); decreased grip strength; NS rotarod low speed; increased perf rotarod high speed	NS heat sensitivity; NS acoustic startle response; NS PPI	NS time in open part in zero-maze; NS time spent in center of openfield	NS development in pups; increased time to avoid cliff (dev)
Lynch III et al. https://doi.org/10.1002/aur.2357	2020	mouse	deletion of Slx1b-Sept1 (Mills/Horev model)	B6Jx129	P2-70	females	decreased body weight (from P21 on)	NS distance travelled	-	-	NOR (24h): decreased preference for novel object (P70); NOL: decreased preference for displaced object (P70); NS contextual fear memory retention	NS social preference	-	NS latency to right up (pup); decreased grip strength; NS rotarod low speed; NS perf rotarod high speed	increased sensitivity to heat (P21); decreased acoustic startle response (P70); impaired PPI (P21)	NS time in open part in zero-maze; increased time spent in openfield	NS development in pups; NS time to avoid cliff
Brunner et al. https://doi.org/10.1371/journal.pone.0134572	2015	mouse	deletion of Slx1b-Sept1 (Mills/Horev model)	129/C57	P45	males	decreased body weight, decreased paw image area	increased activity	-	NS marbles burried	NS speed of learning during acquisition and reversal of procedural T-maze	NS social preference; NS preference for social novelty	NS time in proximity, decreased distance between mice of the same genotype, NS N-N, N-center but increased time in N-back, NS nb of active, passive and reciprocal interactions; NS nb of USVs; NS scent marking and USVs from males towards female urine	atypical gait; decreased righting reflex in pups	NS PPI	increased time in center of openfield, decreased latency to approach aversive stimuli	NS seizure; NS pup isolation calls; NS thermoregulation
Pucilowska et al. https://www.jneurosci.org/content/38/30/6640.long	2018	mouse	deletion of Slx1b-Sept1 (Mills/Horev model)	129/C57	P90	males	decreased body weight	increased activity	-	-	contextual memory: increased freezing (impaired contextual memory); NOR: decreased time spent sniffing novel object	-	-	-	increased acuity in smelling	decreased time in closed arm in EPM; decreased time in center in openfield; increased freezing in fear conditioning	-
Pucilowska et al. https://www.jneurosci.org/content/38/30/6640.long	2018	mouse	deletion of Slx1b-Sept1 (Mills/Horev model)	129/C57	P90	females	decreased body weight	increased activity	-	-	contextual memory: increased freezing (impaired contextual memory); NOR: decreased time spent sniffing novel object	-	-	-	increased acuity in smelling	decreased time in closed arm in EPM; decreased time in center in openfield; increased freezing in fear conditioning	maternal retrieving: decreased latency to retrieve pups
Nakamura et al. https://doi.org/10.1038/s41380-021-01089-y	2021	mouse	deletion of Mapk3 to Spn	C57BL/6NTac	pups		decreased body weight	-	-	-	-	-	-	-	-	-	pup isolation calls: NS call rate overall and per call type; altered sequences of USVs
Nakamura et al. https://doi.org/10.1038/s41380-021-01089-y	2021	mouse	deletion of Mapk3 to Spn	C57BL/6NTac	1 mo		decreased body weight	-	-	-	NS working memory in T-maze	-	NS reciprocal social interactions	NS motor behaviour	decreased response to olfactory stimuli, both social and non-social; NS acoustic startle; NS PPI	NS EPM; NS thigmotaxis in openfield	NS approach toward a novel object
Nakamura et al. https://doi.org/10.1038/s41380-021-01089-y	2021	mouse	deletion of Mapk3 to Spn	C57BL/6NTac	2 mo		-	-	-	-	NS working memory in T-maze	-	-	-	-	-	-
Grissom et al. https://doi.org/10.1038/mp.2017.184	2018	mouse	deletion of Slx1b-Sept1 (Mills/Horev model)	B6129SF1	>70 days	males	-	-	-	-	delayed learning of a fixed ratio of nose pokes with food reinforcement; NS learning in Pavlovian tasks; deficits in forming action-outcome associations; decreased response accuracy but NS impulsivity or inattention	-	-	-	NS ABR	-	decreased motivation to work for reinforcement (progressive ratio); NS sucrose preference
Grissom et al. https://doi.org/10.1038/mp.2017.184	2018	mouse	deletion of Slx1b-Sept1 (Mills/Horev model)	B6129SF2		females	-	-	-	-	NS learning of a fixed ratio of nose pokes with food reinforcement; NS learning in Pavlovian tasks; NS in forming action-outcome associations; NS response accuracy & NS impulsivity or inattention	-	-	-	NS ABR	-	NS motivation to work for reinforcement (progressive ratio); NS sucrose preference
Yang et al. https://doi.org/10.1002/aur.1465	2015a	mouse	deletion of Coro1a-Spn (Portmann)	C57BL/6N	pups; 6, 8 and 10-12 weeks	males	decreased body weight	NS openfield activity (decreased in the first 5 min)	NS home cage behaviour (no data shown)	motor stereotypes (circling and backflipping) in a few individuals	-	-	interaction of a male with a female: decreased ano-genital sniff and follows	-	acoustic startle: decreased response; ABR: no response (deafness); reduced senstivity to thermal pain; NS tail flick; NS olfaction habituation/dishabituation	NS to decreased anxiety in EPM and dark-light	USV in presence of female: decreased nb of USVs & NS repertoire & NS call peak frequency; USVs in presence of female urine: decreased nb of USVs; pup isolation calls: decreased call rate at P6
Yang et al. http://www.learnmem.org/cgi/doi/10.1101/lm.039602. 115	2015b	mouse	deletion of Coro1a-Spn (Portmann)	C57BL/6N		males	-	-	-	-	NOR: decreased preference for novel object; NOL: decreased preference of novel location; decreased touchscreen pairwise comparison and reversal ability; NS fear conditioning with visual signal	decreased preference for social novelty	-	unable to swim	NS habituation/dishabituation to social and non social odors	-	-
Giovanniello et al. https://www.sciencedirect.com/science/article/pii/S266717432100001X	2021	mouse	deletion of Slx1b-Sept1 (Mills/Horev model)	C57BL/6Nx129Sv?	2-4 mo	males	-	-	-	-	-	-	-	-	NS auditory perception	NS freezing; NS fear conditioning; NS anxiety; NS anxiety after restrain stress	NS activity in central amygdala neurons projecting to globus pallidus
Giovanniello et al. https://www.sciencedirect.com/science/article/pii/S266717432100001X	2021	mouse	deletion of Slx1b-Sept1 (Mills/Horev model)	C57BL/6Nx129Sv?	2-4 mo	females	-	-	-	-	-	-	-	-	increased reactivity to footshock; NS auditory perception	increased freezing: NS fear conditioning; NS anxiety; increased anxiety after restrain stress	increased activity in central amygdala neurons projecting to globus pallidus
Wang et al. https://www.jneurosci.org/content/jneuro/38/26/5939.full.pdf	2018	mouse	deletion of Slx1b-Sept1 (Mills/Horev model)	C57BL/6Nx129Sv	8-12 we	males & females	-	-	-	-	decreased spatial memory (Barnes' maze)	decreased time spent exploring a caged conspecific & decreased number of social approach	-	-	-	-	-
